# Supplementary material for: Genomic Characterization of a Tetracycline-Resistant Strain of Brochothrix thermosphacta Highlights Plasmids Partially Shared between Various Strains
Source: Genes (Basel). 2023 Aug 30;14(9):1731. doi: 10.3390/genes14091731 (PMC10531132; doi:10.3390/genes14091731)
Supplement: Supplementary file 1 [file genes-14-01731-s001.zip]

Archive with 1 entries (1 files):
- genes-2562140-supplementary.pdf
